# Supplementary material for: Angiotensin receptor-neprilysin inhibitor improves coronary collateral perfusion
Source: Front Cardiovasc Med. 2023 Feb 3;9:981333. doi: 10.3389/fcvm.2022.981333 (PMC9936066; doi:10.3389/fcvm.2022.981333)
Supplement: Supplementary file 1 [file Table_1.xlsx]

## Sheet: MMP
Group	Sample NO.	MMPCZ(D0) (dmp/g)	MMPCZ(D7) (dmp/g)	ΔMMPCZ (dmp/g)	MMPNZ(D0) (dmp/g)	MMPNZ(D7) (dmp/g)	ΔMMPNZ (dmp/g)
SHAM	1	193690	212410	18720	1115430	1122200	6770
	2	189980	223100	33120	1113320	1115540	2220
	3	200210	220040	19830	1117540	1117590	50
	4	201320	210020	8700	1120090	1115590	-4500
	5	222220	199050	-23170	1120220	1118820	-1400
	6	211380	200220	-11160	1113310	1122210	8900
	7	200430	190990	-9440	1120020	1120040	20
	8	209780	233910	24130	1120010	1124620	4610
ROP-Ctrl	1	286540	614550	328010	1124560	1134230	9670
	2	315630	632100	316470	1112990	1130020	17030
	3	296550	598370	301820	1133010	1127680	-5330
	4	253220	629920	376700	1127710	1130410	2700
	5	286490	617680	331190	1119870	1128720	8850
	6	278610	622270	343660	1123980	1132840	8860
	7	279980	613340	333360	1123980	1129880	5900
	8	299920	630010	330090	1131120	1129980	-1140
ROP-ARB	1	275420	630210	354790	1132410	1140020	7610
	2	285640	640020	354380	1113210	1134450	21240
	3	300020	611130	311110	1124530	1134220	9690
	4	264490	609850	345360	1123430	1130870	7440
	5	289900	602210	312310	1141310	1128870	-12440
	6	266860	624330	357470	1133210	1134340	1130
	7	254430	587320	332890	1117860	1117760	-100
	8	302010	498890	196880	1134210	1119970	-14240
ROP-ARNi	1	306580	756560	449980	1123410	1137060	13650
	2	302610	810030	507420	1123980	1133090	9110
	3	287630	795000	507370	1115470	1138810	23340
	4	298820	790000	491180	1123420	1125620	2200
	5	302980	825020	522040	1137600	1125440	-12160
	6	294460	800430	505970	1119850	1137670	17820
	7	312210	812200	499990	1140000	1119900	-20100
	8	320000	805540	485540	1129420	1113240	-16180

## Sheet: qPCR
	Sample NO.	Cq (NPRA)	Cq (REF)	ΔCq		Cq (NPRB)	Cq (REF)	ΔCq		Cq (NPRC)	Cq (REF)	ΔCq		Cq (NEP1)	Cq (REF)	ΔCq		Cq (NEP2)	Cq (REF)	ΔCq		Cq (AGTR1a)	Cq (REF)	ΔCq		Cq (AGTR2)	Cq (REF)	ΔCq		Cq (MAS1)	Cq (REF)	ΔCq		Cq (ACE1)	Cq (REF)	ΔCq		Cq (ACE2)	Cq (REF)	ΔCq		Cq (BDKRB1)	Cq (REF)	ΔCq		Cq (BDKRB2)	Cq (REF)	ΔCq
SHAM	1	31.76	23.45	8.31		30.84	23.45	7.39		31.71	23.45	8.26		29.62	19.9	9.72		33.435	18.77	14.665		27.34	19.9	7.44		31.14	18.18	12.96		33.35	23.45	9.9		26.6	11.93	14.67		28.42	11.93	16.49		31.97	12.2	19.77		30.09	12.2	17.89
	2	32.29	23.85	8.44		31.36	23.85	7.51		31.91	23.85	8.06		31.36	20.9	10.46		35.15	18.95	16.2		29.19	21.02	8.17		32.79	18.98	13.81		34.19	23.85	10.34		27.87	12.42	15.45		29.99	12.42	17.57		31.79	12.36	19.43		31.12	12.36	18.76
	3	31.35	22.09	9.26		29.45	22.09	7.36		30.5	22.09	8.41		31.58	19.78	11.8		33.53	17.78	15.75		29.27	20.22	9.05		34.11	18.16	15.95		32.7	22.09	10.61		27.92	11.65	16.27		30.33	11.65	18.68		33.12	10.89	22.23		31.48	10.89	20.59
	4	31.97	22.37	9.6		30.12	22.37	7.75		31.9	22.37	9.53		29.775	19.04	10.735		34.42	16.91	17.51		30.8	19.62	11.18		35.16	17.62	17.54		33.15	22.37	10.78		28.5	11.52	16.98		28.96	11.52	17.44		35.28	10.84	24.44		31.79	10.84	20.95
	5	31.8	23.1	8.7		30.34	23.1	7.24		30.8	23.1	7.7		29.64	19.18	10.46		34.2	18.24	15.96		27.13	19.78	7.35		32.365	17.89	14.475		32.81	23.1	9.71		26.29	10.97	15.32		28.35	10.97	17.38		30.665	10.76	19.905		30.235	10.76	19.475
	6	31.82	22.27	9.55		30.14	22.27	7.87		31.15	22.27	8.88		30.38	19.26	11.12		33.11	16.57	16.54		30.01	19.74	10.27		35.16	17.81	17.35		32.965	22.27	10.695		27.52	11.41	16.11		29.17	11.41	17.76		33.56	10.88	22.68		31.43	10.88	20.55
ROP-Ctrl	1	32.27	22.41	9.86		30.64	22.41	8.23		30.75	22.41	8.34		29.73	18.64	11.09		33.27	17.04	16.23		30.23	19.07	11.16		33.605	17.19	16.415		34.61	22.41	12.2		27.96	11.27	16.69		28.4	11.27	17.13		34.88	10.51	24.37		31.36	10.51	20.85
	2	32.58	24.25	8.33		32.28	24.25	8.03		33.74	24.25	9.49		31.05	21	10.05		35.58	19.25	16.33		30.65	21.42	9.23		34.7	19.43	15.27		34.065	24.25	9.815		28.57	11.65	16.92		29.92	11.65	18.27		34.91	10.78	24.13		31.73	10.78	20.95
	3	31.59	21.51	10.08		29.47	21.51	7.96		30.76	21.51	9.25		29.94	18.19	11.75		33.57	15.91	17.66		30.74	16.93	13.81		31.635	18.68	12.955		33	21.51	11.49		28.49	9.8	18.69		30.01	9.8	20.21		-	11.23			30.96	11.23	19.73
	4	31.81	22.51	9.3		30	22.51	7.49		31.8	22.51	9.29		30.46	18.89	11.57		33.695	17.17	16.525		28.41	18.79	9.62		33.38	17.21	16.17		32.625	22.51	10.115		26.34	10.47	15.87		28.11	10.47	17.64		33.92	10.77	23.15		30.565	10.77	19.795
	5	32.45	22.68	9.77		30.73	22.68	8.05		31.95	22.68	9.27		30.33	19.36	10.97		32.97	17.49	15.48		30.2	19.66	10.54		34.92	17.92	17		33.87	22.68	11.19		28.19	11.91	16.28		29.89	11.91	17.98		35.155	11.24	23.915		31.41	11.24	20.17
	6	32.6	24.34	8.26		31.34	24.34	7		31.56	24.34	7.22		29.87	19.21	10.66		33.185	16.69	16.495		27.84	19.57	8.27		31.625	17.5	14.125		34.91	24.34	10.57		26.66	11.45	15.21		28.46	11.45	17.01		31.34	11.06	20.28		30.67	11.06	19.61
ROP-ACEi	1	32.22	22.9	9.32		31.81	22.9	8.91		32.03	22.9	9.13		29.95	18.83	11.12		32.89	17.83	15.06		30.05	19.18	10.87		32.63	17.26	15.37		33.17	22.9	10.27		26.83	12.3	14.53		29.17	12.3	16.87		35.56	12.02	23.54		31.615	12.02	19.595
	2	31.92	23.6	8.32		31.51	23.6	7.91		31.88	23.6	8.28		29.88	18.98	10.9		33.39	17.94	15.45		28.51	19.53	8.98		32.62	17.53	15.09		33.86	23.6	10.26		25.98	13.1	12.88		28.71	13.1	15.61		33.74	12.54	21.2		31.16	12.54	18.62
	3	30.89	22.33	8.56		29.97	22.33	7.64		30.91	22.33	8.58		30.16	18.87	11.29		34.245	17.73	16.515		28.57	19.28	9.29		33.305	17.49	15.815		32.52	22.33	10.19		26.14	11.73	14.41		29.04	11.73	17.31		30.96	11.39	19.57		30.59	11.39	19.2
	4	32.35	23.14	9.21		31.36	23.14	8.22		32.1	23.14	8.96		29.97	18.73	11.24		33.86	17.48	16.38		29.04	18.99	10.05		34.255	17	17.255		33.96	23.14	10.82		26.38	12.61	13.77		28.49	12.61	15.88		34.35	12.05	22.3		31.405	12.05	19.355
	5	31.45	22.71	8.74		29.55	22.71	6.84		30.43	22.71	7.72		31.23	19.24	11.99		33.85	17.62	16.23		28.23	19.69	8.54		33.115	17.68	15.435		32.7	22.71	9.99		26.21	11.91	14.3		28.41	11.91	16.5		32.91	11.29	21.62		31.14	11.29	19.85
	6	32.14	22.45	9.69		30.67	22.45	8.22		31.65	22.45	9.2		30.54	18.87	11.67		32.8	17.06	15.74		30.92	19.56	11.36		33.95	17.73	16.22		33.89	22.45	11.44		28.15	12.27	15.88		30.27	12.27	18		-	11.66			-	11.66
ROP-ARNi	1	32.54	24.25	8.29		31.39	24.25	7.14		31.97	24.25	7.72		29.95	18.25	11.7		34.27	17.36	16.91		27.91	18.885	9.025		35.29	17.25	18.04		36.43	24.25	12.18		26.74	12.04	14.7		29.03	12.04	16.99		32.72	11.33	21.39		30.73	11.33	19.4
	2	32.06	23.08	8.98		31.245	23.08	8.165		31.46	23.08	8.38		29.01	18.13	10.88		33.955	16.62	17.335		29.81	18.17	11.64		34.4	16.47	17.93		34.68	23.08	11.6		26.77	11.51	15.26		28.7	11.51	17.19		-	11.01			31.65	11.01	20.64
	3	32.58	23.62	8.96		30.94	23.62	7.32		31.05	23.62	7.43		29.48	18.61	10.87		35.37	18.73	16.64		28.82	19.015	9.805		33.13	16.94	16.19		35.775	23.62	12.155		26.58	11.6	14.98		28.87	11.6	17.27		32.57	11.06	21.51		30.69	11.06	19.63
	4	31.28	23.31	7.97		30.2	23.31	6.89		31.46	23.31	8.15		29.81	19.13	10.68		36.26	18.32	17.94		27.83	19.76	8.07		32.01	17.73	14.28		32.87	23.31	9.56		26.26	12.54	13.72		28.59	12.54	16.05		31.06	11.48	19.58		29.895	11.48	18.415
	5	31.37	23.01	8.36		31	23.01	7.99		31.88	23.01	8.87		29.44	18.47	10.97		34.89	17.67	17.22		26.69	18.87	7.82		35.13	16.86	18.27		33.28	23.01	10.27		25.42	11.75	13.67		28.17	11.75	16.42		30.58	11.28	19.3		30.48	11.28	19.2
	6	31.34	22.38	8.96		30.4	22.38	8.02		31.1	22.38	8.72		29.71	18.6	11.11		33.965	17.54	16.425		27.95	18.485	9.465		35.14	16.91	18.23		32.66	22.38	10.28		25.91	12.54	13.37		28.25	12.54	15.71		34.82	11.97	22.85		31.3	11.97	19.33
Cq: Quantification Cycle, REF: reference gene, "-": no signal.
[truncated: 9 more columns]

## Sheet: Western Blot
	Sample NO.	Gray Level Index NPR-A+B/β-actin	Gray Level Index NEP1/Tubulin	Gray Level Index ACE1/β-actin	Gray Level Index ACE2//β-actin	Gray Level Index KLK1/β-actin
SHAM	1	0.783013	1.28986	1.23164	0.581057	0.664645
	2	0.794386	0.733948	1.58255	1.38538	0.744706
	3	-	-	-	1.07908	-
	4	0.88792	1.01933	2.57198	0.842467	1.12742
	5	1.00599	0.583483	2.77942	0.627193	0.739941
	6	1.23876	0.546652	2.7305	0.877655	0.871245
ROP+Ctrl	1	0.782298	0.843958	1.66586	0.57897	0.82235
	2	0.733828	0.768937	1.38902	3.18425	0.697261
	3	0.689335	0.573266	1.34188	1.80865	0.417291
	4	1.04381	0.483865	1.54331	1.90204	0.664932
	5	0.650582	0.628634	0.307313	0.39254	0.131368
	6	0.95813	0.466664	0.16392	0.635697	-
ROP+ACEi	1	0.817755	0.473854	1.07451	0.947198	1.51258
	2	0.736339	0.423065	0.454179	2.6143	1.5231
	3	0.55337	0.463586	0.446958	2.61324	1.0108
	4	1.13613	0.125812	1.55158	1.27506	0.708496
	5	2.42681	-	0.489727	-	0.941582
	6	1.17465	0.269392	0.452279	0.411042	1.44394
ROP+ARNi	1	0.918281	0.918385	1.85136	0.39468	0.558645
	2	0.547963	0.955691	1.16001	0.842404	0.935309
	3	0.477343	1.16065	0.944088	0.610463	0.677138
	4	1.02717	0.985248	0.525713	1.46176	1.43838
	5	0.496553	0.526444	-	0.684629	1.19304
	6	0.776778	0.983816	0.973541	1.08374	1.5977
"-": no signal.

## Sheet: ELISA 
	Sample NO.	MCP-1 (pg/μg total protein)	GM-CSF (pg/μg total protein)	VEGF (pg/μg total protein)
SHAM	1	2.08229	0.0267322	0.0739016
	2	1.88875	0.0195834	0.042866
	3	4.01889	0.0204676	0.0728941
	4	0.685798	0.0122271	0.0549343
	5	0.217706	0.00252911	0.0489456
	6	3.4835	0.0201902	0.0434805
ROP-Ctrl	1	0.275256	0.00346998	0.0474942
	2	0.29504	0.00394936	0.059089
	3	1.66455	0.0261175	0.0485943
	4	1.27832	0.0197568	0.0737727
	5	0.586521	0.0135918	0.0604276
	6	1.44182	0.0231977	0.0502874
ROP-ACEi	1	1.22404	0.0280445	0.042683
	2	1.85821	0.0336115	0.0476303
	3	0.76024	0.0198036	0.0577478
	4	1.73203	0.0335037	0.0555414
	5	0.878742	0.0264251	0.0414466
	6	2.01137	0.0377659	0.0399889
ROP-ARNi	1	1.85521	0.0253914	0.063893
	2	2.05762	0.0268046	0.0611477
	3	1.56913	0.0225987	0.0416386
	4	3.57771	0.0371143	0.0532464
	5	2.01771	0.041281	0.0447765
	6	1.68289	0.0304409	0.0504392

## Sheet: Cell proliferation
Group	OD Value (450 nm)
Ctrl	0.1556	0.159	0.1641	0.1615	0.1714	0.1776	0.1739	0.1783
0,01 μM ACEi	0.179	0.1816	0.1837	0.1622	0.1929	0.1818	0.1806	0.1759
0,1 μM ACEi	0.1854	0.1897	0.1703	0.1824	0.1863	0.1763	0.1629	0.1654
1 μM ACEi	0.1838	0.1693	0.1661	0.1649	0.1766	0.1806	0.1669	0.1614
10 μM ACEi	0.1659	0.1741	0.162	0.1623	0.1816	0.1681	0.1665	0.1503
20 μM ACEi	0.177	0.1797	0.1651	0.1584	0.1654	0.1625	0.1552	0.1966
Ctrl	0.1622	0.2083	0.1937	0.2008	0.2084	0.2082
0,01 μM NEPi	0.2216	0.2242	0.2376	0.2302	0.2301	0.243
0,1 μM NEPi	0.2422	0.2493	0.2437	0.2195	0.2085	0.2133
1 μM NEPi	0.2096	0.1847	0.1762	0.2032	0.2013	0.2113
10 μM NEPi	0.2013	0.1874	0.182	0.176	0.1583	0.1623
20 μM NEPi	0.1806	0.154	0.1569	0.1466	0.1421	0.1209
Ctrl	0.1418	0.1427	0.1554	0.1701	0.1783	0.1876	0.1903	0.1878
0,01 μM ARB	0.169	0.1711	0.1699	0.1858	0.1747	0.1653	0.1577	0.1759
0,1 μM ARB	0.1702	0.1698	0.1662	0.1671	0.1668	0.1703	0.1557	0.1787
1 μM ARB	0.172	0.1652	0.1613	0.1512	0.1637	0.1607	0.1526	0.1694
10 μM ARB	0.1527	0.1435	0.1439	0.1487	0.1534	0.1454	0.1448	0.1636
20 μM ARB	0.1282	0.1336	0.1415	0.148	0.1254	0.118	0.1229	0.1369
Ctrl	0.1337	0.1408	0.1563	0.1462	0.1456	0.1485	0.1367	0.1422
0,01 μM ARNi	0.1175	0.147	0.1513	0.1397	0.1338	0.1384	0.1276	0.1234
0,1 μM ARNi	0.1248	0.158	0.1111	0.1493	0.1247	0.1288	0.1174	0.1148
1 μM ARNi	0.1315	0.1336	0.1488	0.1326	0.127	0.1251	0.1206	0.1009
10 μM ARNi	0.1097	0.1255	0.1365	0.1244	0.1195	0.1381	0.1132	0.1075
20 μM ARNi	0.0736	0.0732	0.0724	0.0875	0.1061	0.114	0.1164	0.0723
Ctrl	0.1381	0.1445	0.1282	0.134	0.1163	0.12	0.1131	0.1267
ACEi	0.1425	0.1447	0.1364	0.1605	0.1352	0.1387	0.1449	0.1337
ACEi + BDKRB1i	0.1161	0.1244	0.1249	0.1246	0.1125	0.1313	0.1248	0.1115
ACEi + BDKRB2i	0.1226	0.126	0.1389	0.1288	0.1282	0.1178	0.1229	0.1178
ACEi + BDKRB1i + BDKRB2i	0.1462	0.1501	0.1505	0.1517	0.1461	0.1375	0.1397	0,0710*
Ctrl	0.1515	0.1425	0.122	0.1295	0.121	0.1239	0.1222	0.1222
NEPi	0.1664	0.1461	0.1548	0.1501	0.1524	0.1594	0.1257	0.149
NEPi + BDKRB1i	0.1503	0.1511	0.1499	0.1441	0.1377	0.134	0.1208	0.1353
NEPi + BDKRB2i	0.148	0.1355	0.1515	0.1277	0.1212	0.1331	0.1272	0.1307
NEPi + BDKRB1i + BDKRB2i	0.1435	0.1605	0.1245	0.1212	0.123	0.1244	0.1179	0.1054
	*excluding outlier
